# Supplementary material for: The Role of the Organic Moiety in the Diffusion and Transport of Carboxylates into Liposomes
Source: Molecules. 2024 Oct 30;29(21):5124. doi: 10.3390/molecules29215124 (PMC11547798; doi:10.3390/molecules29215124)
Supplement: Supplementary file 1 [file molecules-29-05124-s001.zip]

Archive with 1 entries (1 files):
- molecules-3260430-supplementary.pdf
